# Supplementary material for: Implementation Outcomes of the National Skin Smart Campus Initiative Among Young Adults
Source: Int J Environ Res Public Health. 2026 Jan 28;23(2):166. doi: 10.3390/ijerph23020166 (PMC12941029; doi:10.3390/ijerph23020166)
Supplement: Supplementary file 1 [file ijerph-23-00166-s001.zip]

Archive with 1 entries (1 files):
- ijerph-4037649-Supplementary materials.pdf
